# Supplementary material for: Biological constraints on stereotaxic targeting of functionally-defined cortical areas
Source: Cereb Cortex. 2022 Jul 15;33(6):3293–310. doi: 10.1093/cercor/bhac275 (PMC10016058; doi:10.1093/cercor/bhac275)
Supplement: SourceData_220609_bhac275 [file sourcedata_220609_bhac275.xlsx]

## Sheet: Figure 1
Source Data
Figure 1
Figure 1F
Spatial variability of area centroids
n (mice)	41
		Coordinates
A1 3 kHz	Posterior (mm)	-2.92395	-3.42721	-3.16426	-2.95475	-2.87887	-2.80641	-3.13529	-3.50748	-3.45196	-3.27611	-3.32657	-3.40773	-3.44462	-3.20458	-3.38263	-3.20622	-3.45491	-3.29868	-3.55514	-3.47626	-3.42103	-4.03051	-4.05611	-3.73031	-4.28536	-4.18473	-3.92257	-3.49983	-3.27391	-3.775	-3.15835	-3.49616	-3.77551	-3.28174	-3.08898	-3.36367	-3.16098	-3.33939	-3.6768	-3.45247	-3.52535
	Ventral (mm)	2.18687	2.23837	2.14814	1.78222	2.1481	2.24904	2.23181	2.14952	2.52959	2.30113	2.78581	2.27118	2.22971	2.38065	2.22227	2.22986	2.40719	2.00274	2.013	2.12351	2.18085	1.93604	2.04208	1.987	2.24923	2.00548	2.06184	1.99702	2.19514	2.2473	2.36315	1.97825	2.39722	2.15567	2.15857	2.33552	2.1931	2.24372	2.30385	2.08625	2.06105
A1 30 kHz	Posterior (mm)	-2.34909	-2.82132	-2.632	-2.32757	-2.40487	-2.22985	-2.68756	-3.01214	-2.93146	-2.6026	-2.7066	-2.90465	-2.79126	-2.55326	-2.72052	-2.64739	-2.83615	-2.86333	-3.18252	-2.98039	-2.99328	-3.36743	-3.35126	-3.05338	-3.76359	-3.65234	-3.49857	-2.99892	-2.31989	-2.92763	-2.7907	-3.13801	-3.04291	-2.59101	-2.59454	-2.77462	-2.66008	-2.95421	-3.10401	-3.1245	-3.20048
	Ventral (mm)	1.94222	1.7765	1.76649	1.61118	1.88397	2.11398	2.0825	1.84154	2.38367	2.02003	2.46286	1.93663	1.89709	1.95129	1.9302	1.79871	2.03846	1.85465	1.79044	1.92882	2.14162	1.62988	1.78208	1.69836	2.00159	1.92962	1.89129	1.75948	1.6524	2.04235	2.13316	1.77085	2.01762	1.58844	1.89075	1.84651	1.92546	2.07968	1.8803	1.91159	1.90901
AAF 3 kHz	Posterior (mm)	-1.63804	-2.3024	-2.16267	-1.83187	-1.76237	-1.69521	-1.94761	-2.62324	-2.24827	-2.02184	-2.04393	-2.30666	-2.34352	-2.01346	-2.33845	-2.24458	-2.28021	-2.25373	-2.48556	-2.42366	-2.40197	-2.99925	-2.70301	-2.73596	-3.22186	-3.11513	-2.78375	-2.46196	-1.96881	-3.14389	-2.35691	-2.70492	-2.45127	-2.11096	-2.04559	-2.27829	-2.04671	-2.22003	-2.95013	-2.36694	-2.86874
	Ventral (mm)	2.43748	2.47173	2.32719	2.14604	2.25232	2.38119	2.35764	2.16327	2.97382	2.52545	2.9535	2.41235	2.71563	2.8533	2.55623	2.58564	2.52408	2.53016	2.24763	2.41797	2.50581	2.23585	2.19228	2.29295	2.46962	2.47354	2.25752	2.15521	2.26248	2.75746	2.73621	2.3788	2.57175	2.34024	2.31934	2.45519	2.30199	2.73649	2.85975	2.48978	2.57967
A2 3 kHz	Posterior (mm)	-2.22543	-2.90672	-2.65517	-2.4963	-2.29395	-2.30392	-2.40765	-3.13508	NaN	-2.61425	-2.68737	-2.93014	-2.9498	-2.6321	-2.88593	-2.81358	-2.90145	-2.6216	-3.30086	-2.83013	-2.66014	-3.53771	-3.48791	-3.28819	-3.47916	-3.44081	-3.34713	-3.07439	-2.54356	-2.46025	-2.86511	-3.07089	-3.10668	-2.64675	-2.65747	-2.95104	-2.76671	-3.02227	-3.51882	-3.32497	-3.20688
	Ventral (mm)	2.58504	2.65902	2.44002	2.44601	2.45711	2.59336	2.40395	2.30266	NaN	2.80647	3.18461	2.71218	2.83621	3.04351	2.78035	2.66367	2.81558	2.53447	2.4597	2.67033	2.65397	2.50179	2.42898	2.31627	2.60127	2.62224	2.48892	2.39027	2.46695	2.48907	2.99912	2.48855	2.77941	2.56155	2.481	2.62693	2.46621	2.97485	2.83059	2.57459	2.7069
Figure 1G
Inter-animal variability		n (centroid pairs)	3240
Human errors		n (mice)	17
AP axis
	median	mean	SEM	data points
Inter-animal variability	344.517	409.977	5.39476	503.262	472.231	664.363	681.292	240.309	282.916	524.627	429.741	30.7998	21.5172	193.832	270.872	45.0787	55.7836	124.327	68.5191	117.542	119.233	57.1716	78.493	211.337	338.472	309.569	182.221	583.531	663.05	985.205	909.649	528.01	582.37	610.226	352.165	253.509	383.804	388.818	402.617	357.511	405.892	461.94	483.784	555.567	668.616	704.712	520.672	442.174	705.481
Human errors	33.2825	107.06	29.8906	31.6523	22.6636	26.9389	163.682	319.098	366.07	70.6346	127.441	26.6147	353.972	0	14.6513	25.1463	33.2825	121.439	91.9387	24.7963
DV axis
	median	mean	SEM	data points
Inter-animal variability	172.532	215.093	3.03364	51.4926	165.726	34.2502	73.9787	38.7327	175.736	110.29	145.018	404.653	331.044	291.436	139.031	38.7737	58.2506	185.158	127.934	62.1634	171.755	56.2932	8.32229	44.9343	140.273	79.8424	181.087	37.3531	100.683	274.214	282.386	342.712	441.448	536.339	114.256	77.8087	87.9689	221.424	598.934	520.632	516.022	599.571	84.3014	5.59808	25.1352	127.138	42.8336	45.1369	278.153
Human errors	85.1174	102.2	23.0407	34.9749	402.417	186.213	60.4944	26.1629	144.644	184.204	85.1174	93.6155	50.2123	0	99.2882	7.49692	81.7638	91.5399	52.7539	136.505
Figure 1H
Cross-animal comparison of area locations
		Mouse B
		A1	A1 & VAF	VAF	AAF	A2	Other
Mouse A	A1	0.263731	0.117093	0.0306096	0.0293096	0.0237291	0.535528
	VAF	0.106522	0.18762	0.0931341	0.0474972	0.0769706	0.488256
	AAF	0.0399695	0.0223011	0.0348311	0.206105	0.0902453	0.606548
	A2	0.0271323	0.0526266	0.0787135	0.14865	0.156305	0.536572
[truncated: 3,194 more columns]

## Sheet: Figure 2
Figure 2
Figure 2E
Mapping of functional areas onto atlas
n (mice)	41
		Atlas areas
		AuD	Au1	AuV	Other
Functional areas	A1	0.34384	0.477947	0.0298073	0.148406
	VAF	0.0444631	0.573084	0.167921	0.214532
	AAF	0.00332503	0.406301	0.455379	0.134995
	A2	1.38991e-06	0.32124	0.543133	0.135626
Classification accuracy
	mean	SEM	data points
A1->Au1	47.7947	3.94825	65.1249	55.296	53.8487	9.03408	60.8783	91.0916	91.2665	48.2107	55.5249	80.5455	49.1603	60.0756	59.6581	66.9718	69.6758	54.7808	65.6432	31.8027	23.9816	49.7228	82.276	3.91841	5.62602	11.7171	7.46668	5.67879	9.58983	30.6359	51.1625	55.1086	74.5777	19.8836	38.5592	29.4695	72.7521	61.8667	72.4987	79.4022	32.1335	38.2195	34.7455
A2->AuV	54.3133	3.56104	75.666	76.8848	30.8097	36.2479	41.7554	63.9246	46.0827	21.6299	33.6619	92.7062	17.9599	71.1354	54.3586	30.9039	99.529	74.03	92.0035	62.4283	32.8769	68.5619	71.832	35.6886	28.9803	25.2343	69.059	56.6542	46.4529	34.1566	25.3693	55.2297	56.2374	64.0319	76.1238	61.7846	29.4512	75.5981	37.4125	45.5162	30.8839	77.991	100
Figure 2F
Mapping of atlas onto functional areas
n (mice)	41
		Functional areas
		A1	A1 & VAF	VAF	AAF	A2	Other
Atlas areas	AuD	0.245966	0.0178767	0.00128727	0.00191863	5.04157e-07	0.732951
	Au1	0.158393	0.116557	0.0485309	0.117212	0.0567148	0.502592
	AuV	0.00627595	0.0178173	0.0423028	0.149785	0.100971	0.682849
Targeting accuracy
	mean	SEM	data points
Au1->A1	27.495	2.39399	34.3627	25.4678	20.2246	5.66899	31.0911	43.6721	37.5629	19.1172	35.8939	59.8336	43.4328	35.0764	35.1939	61.4142	43.719	34.5355	41.5958	24.2883	11.0278	26.6618	31.2719	3.0751	3.65871	9.88032	4.33345	2.50355	4.48774	18.3106	37.7384	43.1653	36.1189	7.17069	41.0337	17.5391	40.829	35.6298	33.712	32.0479	18.8134	18.5808	17.5544
Au1->Primary	44.0693	2.30264	53.5027	39.9297	41.6754	21.0284	53.0526	52.1769	58.803	48.2824	36.7404	68.989	43.4328	54.0082	37.387	65.1806	62.8132	39.5815	49.6759	43.8501	51.6651	54.1807	48.9074	26.7481	27.4095	37.9854	10.6639	10.6548	22.6762	56.3949	62.4505	56.5127	39.0295	39.6594	59.0349	40.6478	64.2313	47.0007	61.255	33.6021	23.0709	28.922	34.0296
AuV->A2	10.0971	0.779476	14.9409	13.1902	4.74988	2.95674	6.09015	12.9876	9.30472	5.85665	10.7635	21.1645	5.733	17.1267	19.4565	8.9416	11.7782	22.0391	18.0133	12.0692	7.11988	8.46525	8.87977	10.8876	7.46475	4.84485	5.54969	4.73793	5.81851	9.34688	4.70664	15.1731	6.44121	14.4723	16.3114	7.95446	5.56654	10.761	5.53046	10.1972	2.90621	12.8189	10.8632

## Sheet: Figure 3
Figure 3
Figure 3A
B6 area centroids
n (mice)	14
		Coordinates
A1 3 kHz	Posterior (mm)	-3.44462	-3.20458	-3.38263	-3.20622	-3.45491	-4.03051	-3.49983	-3.27391	-3.775	-3.77551	-3.28174	-3.08898	-3.36367	-3.16098
	Ventral (mm)	2.22971	2.38065	2.22227	2.22986	2.40719	1.93604	1.99702	2.19514	2.2473	2.39722	2.15567	2.15857	2.33552	2.1931
A1 30 kHz	Posterior (mm)	-2.79126	-2.55326	-2.72052	-2.64739	-2.83615	-3.36743	-2.99892	-2.31989	-2.92763	-3.04291	-2.59101	-2.59454	-2.77462	-2.66008
	Ventral (mm)	1.89709	1.95129	1.9302	1.79871	2.03846	1.62988	1.75948	1.6524	2.04235	2.01762	1.58844	1.89075	1.84651	1.92546
AAF 3 kHz	Posterior (mm)	-2.34352	-2.01346	-2.33845	-2.24458	-2.28021	-2.99925	-2.46196	-1.96881	-3.14389	-2.45127	-2.11096	-2.04559	-2.27829	-2.04671
	Ventral (mm)	2.71563	2.8533	2.55623	2.58564	2.52408	2.23585	2.15521	2.26248	2.75746	2.57175	2.34024	2.31934	2.45519	2.30199
A2 3 kHz	Posterior (mm)	-2.9498	-2.6321	-2.88593	-2.81358	-2.90145	-3.53771	-3.07439	-2.54356	-2.46025	-3.10668	-2.64675	-2.65747	-2.95104	-2.76671
	Ventral (mm)	2.83621	3.04351	2.78035	2.66367	2.81558	2.50179	2.39027	2.46695	2.48907	2.77941	2.56155	2.481	2.62693	2.46621
CBA area centroids
n (mice)	13
		Coordinates
A1 3 kHz	Posterior (mm)	-3.29868	-3.55514	-3.47626	-3.42103	-4.28536	-4.18473	-3.92257	-3.15835	-3.49616	-3.33939	-3.6768	-3.45247	-3.52535
	Ventral (mm)	2.00274	2.013	2.12351	2.18085	2.24923	2.00548	2.06184	2.36315	1.97825	2.24372	2.30385	2.08625	2.06105
A1 30 kHz	Posterior (mm)	-2.86333	-3.18252	-2.98039	-2.99328	-3.76359	-3.65234	-3.49857	-2.7907	-3.13801	-2.95421	-3.10401	-3.1245	-3.20048
	Ventral (mm)	1.85465	1.79044	1.92882	2.14162	2.00159	1.92962	1.89129	2.13316	1.77085	2.07968	1.8803	1.91159	1.90901
AAF 3 kHz	Posterior (mm)	-2.25373	-2.48556	-2.42366	-2.40197	-3.22186	-3.11513	-2.78375	-2.35691	-2.70492	-2.22003	-2.95013	-2.36694	-2.86874
	Ventral (mm)	2.53016	2.24763	2.41797	2.50581	2.46962	2.47354	2.25752	2.73621	2.3788	2.73649	2.85975	2.48978	2.57967
A2 3 kHz	Posterior (mm)	-2.6216	-3.30086	-2.83013	-2.66014	-3.47916	-3.44081	-3.34713	-2.86511	-3.07089	-3.02227	-3.51882	-3.32497	-3.20688
	Ventral (mm)	2.53447	2.4597	2.67033	2.65397	2.60127	2.62224	2.48892	2.99912	2.48855	2.97485	2.83059	2.57459	2.7069
Figure 3B
Auditory cortex centroids
		mean	SD	data points
Posterior (mm)	B6	-2.84684	0.25703	-2.8823	-2.60085	-2.83188	-2.72794	-2.86818	-3.48372	-3.00877	-2.52654	-3.07669	-3.09409	-2.65762	-2.59665	-2.8419	-2.65862
	CBA	-3.13231	0.297232	-2.75934	-3.13102	-2.92761	-2.8691	-3.68749	-3.59825	-3.38801	-2.79277	-3.1025	-2.88398	-3.31244	-3.06722	-3.20036
Ventral (mm)	B6	2.29626	0.150001	2.41966	2.55719	2.37226	2.31947	2.44633	2.07589	2.07549	2.14424	2.38405	2.4415	2.16148	2.21242	2.31604	2.22169
	CBA	2.31123	0.134665	2.23051	2.12769	2.28516	2.37056	2.33043	2.25772	2.17489	2.55791	2.15411	2.50868	2.46862	2.26555	2.31416
Figure 3C
Targeting accuracy
		mean	SEM	data points
B6	Au1->A1	34.8208	3.75504	35.1939	61.4142	43.719	34.5355	41.5958	3.0751	18.3106	37.7384	43.1653	41.0337	17.5391	40.829	35.6298	33.712
	Au1->Primary	52.0653	3.2216	37.387	65.1806	62.8132	39.5815	49.6759	26.7481	56.3949	62.4505	56.5127	59.0349	40.6478	64.2313	47.0007	61.255
	AuV->A2	11.8905	1.46956	19.4565	8.9416	11.7782	22.0391	18.0133	10.8876	9.34688	4.70664	15.1731	16.3114	7.95446	5.56654	10.761	5.53046
CBA	Au1->A1	18.0662	3.19542	24.2883	11.0278	26.6618	31.2719	4.33345	2.50355	4.48774	36.1189	7.17069	32.0479	18.8134	18.5808	17.5544
	Au1->Primary	33.9163	3.97024	43.8501	51.6651	54.1807	48.9074	10.6639	10.6548	22.6762	39.0295	39.6594	33.6021	23.0709	28.922	34.0296
	AuV->A2	8.48763	0.957931	12.0692	7.11988	8.46525	8.87977	5.54969	4.73793	5.81851	6.44121	14.4723	10.1972	2.90621	12.8189	10.8632
Figure 3D
Male area centroids
n (mice)	25
		Coordinates
A1 3 kHz	Posterior (mm)	-2.92395	-3.42721	-3.16426	-2.95475	-3.50748	-3.45196	-3.27611	-3.40773	-3.44462	-3.38263	-3.20622	-3.45491	-4.05611	-3.73031	-4.28536	-4.18473	-3.92257	-3.77551	-3.28174	-3.08898	-3.36367	-3.16098	-3.6768	-3.45247	-3.52535
	Ventral (mm)	2.18687	2.23837	2.14814	1.78222	2.14952	2.52959	2.30113	2.27118	2.22971	2.22227	2.22986	2.40719	2.04208	1.987	2.24923	2.00548	2.06184	2.39722	2.15567	2.15857	2.33552	2.1931	2.30385	2.08625	2.06105
A1 30 kHz	Posterior (mm)	-2.34909	-2.82132	-2.632	-2.32757	-3.01214	-2.93146	-2.6026	-2.90465	-2.79126	-2.72052	-2.64739	-2.83615	-3.35126	-3.05338	-3.76359	-3.65234	-3.49857	-3.04291	-2.59101	-2.59454	-2.77462	-2.66008	-3.10401	-3.1245	-3.20048
	Ventral (mm)	1.94222	1.7765	1.76649	1.61118	1.84154	2.38367	2.02003	1.93663	1.89709	1.9302	1.79871	2.03846	1.78208	1.69836	2.00159	1.92962	1.89129	2.01762	1.58844	1.89075	1.84651	1.92546	1.8803	1.91159	1.90901
AAF 3 kHz	Posterior (mm)	-1.63804	-2.3024	-2.16267	-1.83187	-2.62324	-2.24827	-2.02184	-2.30666	-2.34352	-2.33845	-2.24458	-2.28021	-2.70301	-2.73596	-3.22186	-3.11513	-2.78375	-2.45127	-2.11096	-2.04559	-2.27829	-2.04671	-2.95013	-2.36694	-2.86874
	Ventral (mm)	2.43748	2.47173	2.32719	2.14604	2.16327	2.97382	2.52545	2.41235	2.71563	2.55623	2.58564	2.52408	2.19228	2.29295	2.46962	2.47354	2.25752	2.57175	2.34024	2.31934	2.45519	2.30199	2.85975	2.48978	2.57967
A2 3 kHz	Posterior (mm)	-2.22543	-2.90672	-2.65517	-2.4963	-3.13508	-2.96483	-2.61425	-2.93014	-2.9498	-2.88593	-2.81358	-2.90145	-3.48791	-3.28819	-3.47916	-3.44081	-3.34713	-3.10668	-2.64675	-2.65747	-2.95104	-2.76671	-3.51882	-3.32497	-3.20688
	Ventral (mm)	2.58504	2.65902	2.44002	2.44601	2.30266	2.90458	2.80647	2.71218	2.83621	2.78035	2.66367	2.81558	2.42898	2.31627	2.60127	2.62224	2.48892	2.77941	2.56155	2.481	2.62693	2.46621	2.83059	2.57459	2.7069
Female area centroids
n (mice)	16
		Coordinates
A1 3 kHz	Posterior (mm)	-2.87887	-2.80641	-3.13529	-3.32657	-3.20458	-3.29868	-3.55514	-3.47626	-3.42103	-4.03051	-3.49983	-3.27391	-3.775	-3.15835	-3.49616	-3.33939
	Ventral (mm)	2.1481	2.24904	2.23181	2.78581	2.38065	2.00274	2.013	2.12351	2.18085	1.93604	1.99702	2.19514	2.2473	2.36315	1.97825	2.24372
A1 30 kHz	Posterior (mm)	-2.40487	-2.22985	-2.68756	-2.7066	-2.55326	-2.86333	-3.18252	-2.98039	-2.99328	-3.36743	-2.99892	-2.31989	-2.92763	-2.7907	-3.13801	-2.95421
	Ventral (mm)	1.88397	2.11398	2.0825	2.46286	1.95129	1.85465	1.79044	1.92882	2.14162	1.62988	1.75948	1.6524	2.04235	2.13316	1.77085	2.07968
AAF 3 kHz	Posterior (mm)	-1.76237	-1.69521	-1.94761	-2.04393	-2.01346	-2.25373	-2.48556	-2.42366	-2.40197	-2.99925	-2.46196	-1.96881	-3.14389	-2.35691	-2.70492	-2.22003
	Ventral (mm)	2.25232	2.38119	2.35764	2.9535	2.8533	2.53016	2.24763	2.41797	2.50581	2.23585	2.15521	2.26248	2.75746	2.73621	2.3788	2.73649
A2 3 kHz	Posterior (mm)	-2.29395	-2.30392	-2.40765	-2.68737	-2.6321	-2.6216	-3.30086	-2.83013	-2.66014	-3.53771	-3.07439	-2.54356	-2.46025	-2.86511	-3.07089	-3.02227
	Ventral (mm)	2.45711	2.59336	2.40395	3.18461	3.04351	2.53447	2.4597	2.67033	2.65397	2.50179	2.39027	2.46695	2.48907	2.99912	2.48855	2.97485
Figure 3E
Auditory cortex centroids
		mean	SD	data points
Posterior (mm)	Male	-2.94815	0.353186	-2.28413	-2.86441	-2.65353	-2.40262	-3.06949	-2.89913	-2.6287	-2.8873	-2.8823	-2.83188	-2.72794	-2.86818	-3.39957	-3.20196	-3.68749	-3.59825	-3.38801	-3.09409	-2.65762	-2.59665	-2.8419	-2.65862	-3.31244	-3.06722	-3.20036
	Female	-2.81202	0.317996	-2.33501	-2.25885	-2.54453	-2.69112	-2.60085	-2.75934	-3.13102	-2.92761	-2.8691	-3.48372	-3.00877	-2.52654	-3.07669	-2.79277	-3.1025	-2.88398
Ventral (mm)	Male	2.28827	0.150312	2.28791	2.2864	2.17046	1.99636	2.11425	2.69791	2.41327	2.33308	2.41966	2.37226	2.31947	2.44633	2.11135	2.07364	2.33043	2.25772	2.17489	2.4415	2.16148	2.21242	2.31604	2.22169	2.46862	2.26555	2.31416
	Female	2.31918	0.212515	2.18538	2.33439	2.26897	2.84669	2.55719	2.23051	2.12769	2.28516	2.37056	2.07589	2.07549	2.14424	2.38405	2.55791	2.15411	2.50868
Figure 3F
Targeting accuracy
		mean	SEM	data points
Male	Au1->A1	25.5698	3.07957	34.3627	25.4678	20.2246	5.66899	19.1172	35.8939	59.8336	35.0764	35.1939	43.719	34.5355	41.5958	3.65871	9.88032	4.33345	2.50355	4.48774	41.0337	17.5391	40.829	35.6298	33.712	18.8134	18.5808	17.5544
	Au1->Primary	40.8478	3.25168	53.5027	39.9297	41.6754	21.0284	48.2824	36.7404	68.989	54.0082	37.387	62.8132	39.5815	49.6759	27.4095	37.9854	10.6639	10.6548	22.6762	59.0349	40.6478	64.2313	47.0007	61.255	23.0709	28.922	34.0296
	AuV->A2	10.5266	1.18391	14.9409	13.1902	4.74988	2.95674	5.85665	10.7635	21.1645	17.1267	19.4565	11.7782	22.0391	18.0133	7.46475	4.84485	5.54969	4.73793	5.81851	16.3114	7.95446	5.56654	10.761	5.53046	2.90621	12.8189	10.8632
Female	Au1->A1	30.5031	3.80323	31.0911	43.6721	37.5629	43.4328	61.4142	24.2883	11.0278	26.6618	31.2719	3.0751	18.3106	37.7384	43.1653	36.1189	7.17069	32.0479
	Au1->Primary	49.1029	2.651	53.0526	52.1769	58.803	43.4328	65.1806	43.8501	51.6651	54.1807	48.9074	26.7481	56.3949	62.4505	56.5127	39.0295	39.6594	33.6021
	AuV->A2	9.42601	0.773627	6.09015	12.9876	9.30472	5.733	8.9416	12.0692	7.11988	8.46525	8.87977	10.8876	9.34688	4.70664	15.1731	6.44121	14.4723	10.1972
Figure 3G
Contribution to variance
	Strain	Sex	Age	Unexplained
AP axis	30.8179	10.0936	3.02961	56.0589
DV axis	0.155936	1.37281	8.08142	90.3898

## Sheet: Figure 4
Figure 4
Figure 4C
Mapping of functional areas onto atlas
n (mice)	41
		Atlas areas
		AuD	Au1	AuV	Other
Functional areas	DP	0.284817	0.0528472	0.00159543	0.66074
	CTR	0.352491	0.352393	0.0326194	0.262496
Figure 4D
Mapping of atlas onto functional areas
n (mice)	41
		Functional areas
		Tonotopic	DP	CTR	Other
Atlas areas	AuD	0.265226	0.217651	0.302213	0.214911
	Au1	0.493802	0.0326059	0.252777	0.220815
	AuV	0.313849	0.0012639	0.0339497	0.650937

## Sheet: Figure 5
Figure 5
Figure 5C
A2 centroids
n (mice)	20
	Coordinates
Posterior (mm)	-2.40659	-2.7075	-3.39751	-3.3692	-3.31952	-3.37017	-3.06701	-3.04787	-2.71071	-3.2852	-2.8326	-3.13071	-3.12095	-3.25514	-2.99964	-2.88462	-3.1495	-2.87258	-2.51091	-3.26408
Ventral (mm)	2.72499	2.68955	2.73489	2.61361	2.8582	2.23692	2.92591	2.4593	2.89437	2.92711	2.2243	2.44329	2.47323	2.80975	2.7318	2.60659	2.82953	2.60829	2.62605	2.34423
Inter-animal variability
n (centroid pairs)	190
	median	data points
AP axis	0.281242	0.300908	0.990919	0.962614	0.912927	0.963577	0.660423	0.641285	0.304123	0.878613	0.426016	0.724119	0.714361	0.848555	0.593051	0.478032	0.74291	0.465988	0.104317	0.857489	0.690011	0.661706	0.612018	0.662669	0.359514	0.340376	0.00321456	0.577704	0.125107	0.423211	0.413453	0.547647	0.292142	0.177124	0.442002	0.165079	0.196592	0.55658	0.0283048	0.0779923	0.0273415	0.330496	0.349634	0.686796	0.112306	0.564903	0.2668	0.276558	0.142364
DV axis	0.220109	0.035446	0.00989603	0.111386	0.13321	0.488069	0.200917	0.265693	0.169375	0.202118	0.500693	0.281706	0.251764	0.0847612	0.00680332	0.118403	0.104533	0.116699	0.0989446	0.380759	0.045342	0.0759405	0.168656	0.452623	0.236363	0.230247	0.204821	0.237564	0.465247	0.24626	0.216318	0.120207	0.0422493	0.0829565	0.139979	0.0812531	0.0634986	0.345313	0.121283	0.123314	0.497965	0.191021	0.275589	0.159479	0.192222	0.510589	0.291602	0.26166	0.0748651
Figure 5D
Categorization onto atlas
		Atlas areas
		AuD	Au1	AuV	TeA
Functional areas	A2	0.00167366	0.28344	0.564552	0.150334
Figure 5E
Targeting accuracy
	mean	SEM	data points
A2->AuV	56.4552	6.37069	100	94.6175	72.3307	64.6071	49.017	5.52705	43.1878	43.4069	85.649	34.7683	0	35.383	45.4825	58.9759	97.6228	66.4156	68.6285	66.3049	76.0921	21.0872
AuV->A2	9.52459	1.031	11.1947	13.6338	9.79052	16.824	9.81997	1.23226	6.24552	9.96024	7.95739	9.51204	0	6.02159	10.0451	12.907	10.9544	16.3326	5.82448	16.3018	11.2142	4.72011
[truncated: 142 more columns]

## Sheet: Figure 6
Figure 6
Figure 6B
n (mice)	300
Dimensions, length (mm)
	median	data points
A-P	1.30397	1.27992	1.44993	1.16123	1.29275	1.40181	1.28954	1.28954	1.24463	1.27992	1.08424	1.20614	0.991213	1.36011	1.13877	1.36974	1.00725	1.13877	1.36974	1.24142	1.38257	1.44672	1.25105	1.23501	0.962343	1.3954	1.31841	1.29916	1.26067	1.13236	1.27992	1.33124	1.18047	1.27992	1.1099	1.36653	1.56541	1.4371	1.42106	1.10349	1.28312	1.37936	1.43389	1.44351	1.44993	1.11311	1.36974	1.34728	1.33124
D-V	0.978382	1.06179	0.888563	1.01688	0.968759	1.15481	1.1099	1.03612	1.02971	0.923849	1.03933	1.48201	0.87894	0.789121	1.0265	1.08745	0.927057	1.03933	1.38898	1.03933	1.02329	1.28954	0.988006	1.18368	1.00084	0.943096	0.991213	0.875732	1.20614	1.38898	0.87894	0.923849	0.898187	0.997629	0.917434	0.853278	0.978382	1.04254	1.20614	0.885356	0.98159	1.05537	1.03612	1.09386	0.920642	0.859693	0.911018	1.01367	0.866109
Angles (degree)
	median	data points
α	41.2167	48.43	53.2854	27.7316	49.7284	42.3041	34.5944	43.7965	41.7865	45.916	25.9764	26.8487	33.768	47.3766	21.2986	31.6352	29.0727	34.6116	33.2596	47.5191	44.3849	27.9245	48.6881	39.0271	24.1488	55.3637	45.9513	43.3886	36.1423	17.4152	37.3087	41.9484	34.3253	37.4508	27.9627	55.6795	50.2172	50.4256	44.5932	34.6744	31.5387	41.6979	46.0036	45.0393	44.3477	35.3066	39.9312	35.1341	36.1748
β	25.4874	22.2078	29.2574	27.5886	28.4581	23.4452	25.2831	31.1997	4.73642	18.5578	25.3287	21.2988	24.8167	22.5094	15.1243	25.0115	35.4403	18.3494	23.0689	28.0726	38.2461	27.1234	24.7717	22.0304	42.5144	28.1514	28.6963	20.7396	14.7165	25.4289	18.685	38.7571	16.2676	24.698	32.806	34.1541	28.8038	30.9548	27.8256	27.5292	25.4874	26.0543	24.6192	24.3379	37.211	25.8691	34.5898	21.82	31.8772
A1-AAF distance (mm)
	median	data points
A1-AAF distance (mm)	0.312006	0.383464	0.367263	0.00320781	0.512146	0.28679	0.00320781	0.00320781	0.357106	0.485769	0.128312	0.00320781	0.431042	0.452972	0.279981	0.0436309	0.18828	0.204723	0.00320781	0.307833	0.411726	0.00320781	0.291276	0.32663	0.3694	0.419525	0.452858	0.38687	0.20199	0.00320781	0.384937	0.549285	0.254632	0.33042	0.421726	0.461133	0.431149	0.247001	0.251788	0.463104	0.416398	0.20595	0.395121	0.215497	0.371566	0.437546	0.358142	0.500686	0.391957
Individual area sizes (mm^2)
	median	data points
A1	0.688867	0.656165	0.767565	0.673062	0.59105	0.766022	0.921391	0.862584	0.735749	0.57152	0.668977	0.876619	0.558564	0.6574	0.718616	0.844885	0.664418	0.724944	1.03418	0.74324	0.676396	0.99159	0.654354	0.689166	0.68258	0.73969	0.693035	0.626695	0.830643	0.872946	0.578723	0.59246	0.697449	0.81951	0.602153	0.711577	0.806699	0.768553	0.958724	0.667659	0.627909	0.801677	0.716671	0.855556	0.705074	0.530215	0.69499	0.666198	0.666198
AAF	0.32213	0.314855	0.358742	0.622435	0.416901	0.363228	0.427963	0.404934	0.188205	0.469566	0.489991	0.353762	0.333099	0.372057	0.152859	0.401713	0.504367	0.327481	0.473579	0.289017	0.310389	0.514729	0.385033	0.308434	0.415162	0.325371	0.352743	0.296765	0.410161	0.305141	0.382121	0.262221	0.312375	0.294038	0.322428	0.273437	0.314268	0.304966	0.309988	0.374372	0.330043	0.296209	0.305769	0.332245	0.272995	0.279025	0.279714	0.281289	0.371656
VAF	0.342607	0.39414	0.410501	0.301426	0.327121	0.259309	0.412775	0.402259	0.364597	0.281546	0.322377	0.145697	0.276411	0.412785	0.310512	0.477541	0.280404	0.321142	0.171751	0.421789	0.40159	0.118469	0.386124	0.410326	0.402783	0.404028	0.351066	0.333408	0.252024	0.38387	0.307065	0.445415	0.335805	0.377706	0.347917	0.423991	0.551557	0.295232	0.371471	0.297115	0.392205	0.330506	0.336989	0.327512	0.339572	0.390435	0.456652	0.511312	0.340477
A2	0.20984	0.249575	0.233625	0.191632	0.147755	0.190273	0.154649	0.128307	0.169786	0.159774	0.197579	0.23167	0.179932	0.197312	0.38777	0.211286	0.254463	0.2377	0.301056	0.224416	0.156368	0.281505	0.209351	0.170269	0.161708	0.253753	0.212088	0.167234	0.269579	0.216564	0.299842	0.214167	0.214321	0.230559	0.1593	0.264537	0.203527	0.3058	0.266039	0.138679	0.225476	0.183132	0.224117	0.243102	0.152447	0.242536	0.249698	0.2792	0.187279
[truncated: 252 more columns]

## Sheet: Figure S2
Figure S2
Figure S2A
Spatial variability of area centroids
n (mice)	41
			Coordinates
Bregma-abs	A1 3 kHz	Posterior (mm)	-3.01306	-3.68344	-3.48716	-3.02299	-2.80142	-2.63468	-2.98449	-3.45487	-3.37388	-3.29562	-3.15153	-3.35905	-3.46513	-3.22671	-3.49619	-3.39096	-3.54046	-3.57986	-3.60423	-3.72249	-3.49483	-3.95565	-3.81564	-3.51005	-4.36393	-4.26245	-4.058	-3.42325	-2.85609	-3.63955	-3.45899	-3.83588	-3.58763	-3.30471	-2.91519	-3.3575	-2.98757	-3.49459	-3.75892	-3.73524	-3.90894
		Ventral (mm)	2.18687	2.23837	2.14814	1.78222	2.1481	2.24904	2.23181	2.14952	2.52959	2.30113	2.78581	2.27118	2.22971	2.38065	2.22227	2.22986	2.40719	2.00274	2.013	2.12351	2.18085	1.93604	2.04208	1.987	2.24923	2.00548	2.06184	1.99702	2.19514	2.2473	2.36315	1.97825	2.39722	2.15567	2.15857	2.33552	2.1931	2.24372	2.30385	2.08625	2.06105
	A1 30 kHz	Posterior (mm)	-2.42068	-3.03225	-2.90059	-2.38133	-2.34017	-2.09341	-2.5583	-2.96696	-2.86515	-2.61809	-2.56418	-2.86316	-2.80788	-2.57089	-2.81185	-2.79993	-2.90638	-3.10739	-3.22647	-3.1915	-3.05785	-3.30489	-3.15258	-2.87308	-3.83259	-3.72017	-3.61936	-2.9333	-2.02383	-2.82258	-3.05635	-3.44292	-2.89149	-2.60914	-2.44857	-2.76953	-2.51415	-3.09151	-3.17333	-3.38041	-3.54872
		Ventral (mm)	1.94222	1.7765	1.76649	1.61118	1.88397	2.11398	2.0825	1.84154	2.38367	2.02003	2.46286	1.93663	1.89709	1.95129	1.9302	1.79871	2.03846	1.85465	1.79044	1.92882	2.14162	1.62988	1.78208	1.69836	2.00159	1.92962	1.89129	1.75948	1.6524	2.04235	2.13316	1.77085	2.01762	1.58844	1.89075	1.84651	1.92546	2.07968	1.8803	1.91159	1.90901
	AAF 3 kHz	Posterior (mm)	-1.68796	-2.47453	-2.38336	-1.87418	-1.71495	-1.59148	-1.85394	-2.5839	-2.19741	-2.03388	-1.93638	-2.2737	-2.35747	-2.02736	-2.41695	-2.37391	-2.33667	-2.44584	-2.51988	-2.59534	-2.45378	-2.94355	-2.54276	-2.57441	-3.28092	-3.17298	-2.87986	-2.40809	-1.71755	-3.03108	-2.58126	-2.96775	-2.32929	-2.12574	-1.93051	-2.27411	-1.93443	-2.32321	-3.01601	-2.5608	-3.18088
		Ventral (mm)	2.43748	2.47173	2.32719	2.14604	2.25232	2.38119	2.35764	2.16327	2.97382	2.52545	2.9535	2.41235	2.71563	2.8533	2.55623	2.58564	2.52408	2.53016	2.24763	2.41797	2.50581	2.23585	2.19228	2.29295	2.46962	2.47354	2.25752	2.15521	2.26248	2.75746	2.73621	2.3788	2.57175	2.34024	2.31934	2.45519	2.30199	2.73649	2.85975	2.48978	2.57967
	A2 3 kHz	Posterior (mm)	-2.29325	-3.12403	-2.92613	-2.55396	-2.23223	-2.16295	-2.29186	-3.08805	NaN	-2.62981	-2.54596	-2.88828	-2.96736	-2.65028	-2.98281	-2.97569	-2.9733	-2.84506	-3.34644	-3.03059	-2.71753	-3.47201	-3.28112	-3.09403	-3.54294	-3.50472	-3.46268	-3.00712	-2.21895	-2.37197	-3.13784	-3.36928	-2.95209	-2.66528	-2.50795	-2.94563	-2.61494	-3.16273	-3.5974	-3.5973	-3.55582
		Ventral (mm)	2.58504	2.65902	2.44002	2.44601	2.45711	2.59336	2.40395	2.30266	NaN	2.80647	3.18461	2.71218	2.83621	3.04351	2.78035	2.66367	2.81558	2.53447	2.4597	2.67033	2.65397	2.50179	2.42898	2.31627	2.60127	2.62224	2.48892	2.39027	2.46695	2.48907	2.99912	2.48855	2.77941	2.56155	2.481	2.62693	2.46621	2.97485	2.83059	2.57459	2.7069
Lambda-abs	A1 3 kHz	Anterior (mm)	1.31494	0.830563	1.14144	1.27401	1.28558	1.30832	1.01351	0.682131	0.73112	0.929385	0.827474	0.780948	0.759875	1.00229	0.844814	1.05104	0.763539	0.978145	0.65377	0.77501	0.795775	0.166347	0.135358	0.441953	-0.086928	0.0155513	0.287004	0.684853	0.807906	0.409746	1.14081	0.772224	0.403371	0.924685	1.04851	0.834799	0.982027	0.900607	0.534881	0.808756	0.74806
		Ventral (mm)	2.18687	2.23837	2.14814	1.78222	2.1481	2.24904	2.23181	2.14952	2.52959	2.30113	2.78581	2.27118	2.22971	2.38065	2.22227	2.22986	2.40719	2.00274	2.013	2.12351	2.18085	1.93604	2.04208	1.987	2.24923	2.00548	2.06184	1.99702	2.19514	2.2473	2.36315	1.97825	2.39722	2.15567	2.15857	2.33552	2.1931	2.24372	2.30385	2.08625	2.06105
	A1 30 kHz	Anterior (mm)	1.90732	1.48175	1.72801	1.91567	1.74683	1.84959	1.4397	1.17004	1.23985	1.60691	1.41482	1.27684	1.41712	1.65811	1.52915	1.64207	1.39762	1.45061	1.03153	1.306	1.23275	0.817107	0.798422	1.07892	0.444411	0.557828	0.725642	1.1748	1.64017	1.22672	1.54345	1.16518	1.09951	1.62026	1.51513	1.42277	1.45545	1.30369	1.12047	1.16359	1.10828
		Ventral (mm)	1.94222	1.7765	1.76649	1.61118	1.88397	2.11398	2.0825	1.84154	2.38367	2.02003	2.46286	1.93663	1.89709	1.95129	1.9302	1.79871	2.03846	1.85465	1.79044	1.92882	2.14162	1.62988	1.78208	1.69836	2.00159	1.92962	1.89129	1.75948	1.6524	2.04235	2.13316	1.77085	2.01762	1.58844	1.89075	1.84651	1.92546	2.07968	1.8803	1.91159	1.90901
	AAF 3 kHz	Anterior (mm)	2.64004	2.03947	2.24524	2.42282	2.37205	2.35152	2.14406	1.5531	1.90759	2.19112	2.04262	1.8663	1.86753	2.20164	1.92405	2.06809	1.96733	2.11216	1.73812	1.90216	1.83682	1.17845	1.40824	1.37759	0.996077	1.10502	1.46514	1.70001	1.94645	1.01822	2.01854	1.64035	1.66171	2.10366	2.03319	1.91819	2.03517	2.07199	1.27779	1.9832	1.47612
		Ventral (mm)	2.43748	2.47173	2.32719	2.14604	2.25232	2.38119	2.35764	2.16327	2.97382	2.52545	2.9535	2.41235	2.71563	2.8533	2.55623	2.58564	2.52408	2.53016	2.24763	2.41797	2.50581	2.23585	2.19228	2.29295	2.46962	2.47354	2.25752	2.15521	2.26248	2.75746	2.73621	2.3788	2.57175	2.34024	2.31934	2.45519	2.30199	2.73649	2.85975	2.48978	2.57967
	A2 3 kHz	Anterior (mm)	2.03475	1.38997	1.70247	1.74304	1.85477	1.78005	1.70614	1.04895	NaN	1.59519	1.43304	1.25172	1.25764	1.57872	1.35819	1.46631	1.3307	1.71294	0.911561	1.46691	1.57307	0.649993	0.669877	0.857972	0.73406	0.773285	0.882316	1.10098	1.44505	1.67733	1.46196	1.23882	1.03891	1.56412	1.45575	1.24667	1.35466	1.23247	0.696395	0.946703	1.10118
		Ventral (mm)	2.58504	2.65902	2.44002	2.44601	2.45711	2.59336	2.40395	2.30266	NaN	2.80647	3.18461	2.71218	2.83621	3.04351	2.78035	2.66367	2.81558	2.53447	2.4597	2.67033	2.65397	2.50179	2.42898	2.31627	2.60127	2.62224	2.48892	2.39027	2.46695	2.48907	2.99912	2.48855	2.77941	2.56155	2.481	2.62693	2.46621	2.97485	2.83059	2.57459	2.7069
B-L norm	A1 3 kHz	Posterior (mm)	-2.92395	-3.42721	-3.16426	-2.95475	-2.87887	-2.80641	-3.13529	-3.50748	-3.45196	-3.27611	-3.32657	-3.40773	-3.44462	-3.20458	-3.38263	-3.20622	-3.45491	-3.29868	-3.55514	-3.47626	-3.42103	-4.03051	-4.05611	-3.73031	-4.28536	-4.18473	-3.92257	-3.49983	-3.27391	-3.775	-3.15835	-3.49616	-3.77551	-3.28174	-3.08898	-3.36367	-3.16098	-3.33939	-3.6768	-3.45247	-3.52535
		Ventral (mm)	2.18687	2.23837	2.14814	1.78222	2.1481	2.24904	2.23181	2.14952	2.52959	2.30113	2.78581	2.27118	2.22971	2.38065	2.22227	2.22986	2.40719	2.00274	2.013	2.12351	2.18085	1.93604	2.04208	1.987	2.24923	2.00548	2.06184	1.99702	2.19514	2.2473	2.36315	1.97825	2.39722	2.15567	2.15857	2.33552	2.1931	2.24372	2.30385	2.08625	2.06105
	A1 30 kHz	Posterior (mm)	-2.34909	-2.82132	-2.632	-2.32757	-2.40487	-2.22985	-2.68756	-3.01214	-2.93146	-2.6026	-2.7066	-2.90465	-2.79126	-2.55326	-2.72052	-2.64739	-2.83615	-2.86333	-3.18252	-2.98039	-2.99328	-3.36743	-3.35126	-3.05338	-3.76359	-3.65234	-3.49857	-2.99892	-2.31989	-2.92763	-2.7907	-3.13801	-3.04291	-2.59101	-2.59454	-2.77462	-2.66008	-2.95421	-3.10401	-3.1245	-3.20048
		Ventral (mm)	1.94222	1.7765	1.76649	1.61118	1.88397	2.11398	2.0825	1.84154	2.38367	2.02003	2.46286	1.93663	1.89709	1.95129	1.9302	1.79871	2.03846	1.85465	1.79044	1.92882	2.14162	1.62988	1.78208	1.69836	2.00159	1.92962	1.89129	1.75948	1.6524	2.04235	2.13316	1.77085	2.01762	1.58844	1.89075	1.84651	1.92546	2.07968	1.8803	1.91159	1.90901
	AAF 3 kHz	Posterior (mm)	-1.63804	-2.3024	-2.16267	-1.83187	-1.76237	-1.69521	-1.94761	-2.62324	-2.24827	-2.02184	-2.04393	-2.30666	-2.34352	-2.01346	-2.33845	-2.24458	-2.28021	-2.25373	-2.48556	-2.42366	-2.40197	-2.99925	-2.70301	-2.73596	-3.22186	-3.11513	-2.78375	-2.46196	-1.96881	-3.14389	-2.35691	-2.70492	-2.45127	-2.11096	-2.04559	-2.27829	-2.04671	-2.22003	-2.95013	-2.36694	-2.86874
		Ventral (mm)	2.43748	2.47173	2.32719	2.14604	2.25232	2.38119	2.35764	2.16327	2.97382	2.52545	2.9535	2.41235	2.71563	2.8533	2.55623	2.58564	2.52408	2.53016	2.24763	2.41797	2.50581	2.23585	2.19228	2.29295	2.46962	2.47354	2.25752	2.15521	2.26248	2.75746	2.73621	2.3788	2.57175	2.34024	2.31934	2.45519	2.30199	2.73649	2.85975	2.48978	2.57967
	A2 3 kHz	Posterior (mm)	-2.22543	-2.90672	-2.65517	-2.4963	-2.29395	-2.30392	-2.40765	-3.13508	NaN	-2.61425	-2.68737	-2.93014	-2.9498	-2.6321	-2.88593	-2.81358	-2.90145	-2.6216	-3.30086	-2.83013	-2.66014	-3.53771	-3.48791	-3.28819	-3.47916	-3.44081	-3.34713	-3.07439	-2.54356	-2.46025	-2.86511	-3.07089	-3.10668	-2.64675	-2.65747	-2.95104	-2.76671	-3.02227	-3.51882	-3.32497	-3.20688
		Ventral (mm)	2.58504	2.65902	2.44002	2.44601	2.45711	2.59336	2.40395	2.30266	NaN	2.80647	3.18461	2.71218	2.83621	3.04351	2.78035	2.66367	2.81558	2.53447	2.4597	2.67033	2.65397	2.50179	2.42898	2.31627	2.60127	2.62224	2.48892	2.39027	2.46695	2.48907	2.99912	2.48855	2.77941	2.56155	2.481	2.62693	2.46621	2.97485	2.83059	2.57459	2.7069
Figure S2B
Inter-animal variability
n (centroid pairs)	3240
		median	data points
AP axis	Bregma-abs	413.428	670.376	611.567	786.574	830.781	474.103	479.915	695.401	632.872	9.92958	39.3526	186.218	260.702	211.645	80.5102	26.9898	61.0218	378.378	327.27	96.4804	130.308	28.566	137.622	165.977	1.39841	441.808	546.277	895.935	794.8	360.819	444.472	509.451	282.555	197.409	345.918	336.556	138.465	143.501	248.421	252.711	345.991	442.48	585.742	595.03	452.064	387.197	669.51	674.104
	Lambda-abs	334.991	484.376	425.567	600.574	644.781	173.503	179.315	394.801	332.272	40.9296	8.35261	217.218	291.702	29.3551	160.49	267.99	179.978	6.62166	57.7299	288.52	254.692	301.434	467.622	495.977	328.602	632.808	737.277	1086.94	985.8	583.819	667.472	732.451	385.555	300.409	448.918	439.556	487.465	492.501	597.421	601.711	533.991	630.48	773.742	783.03	555.064	490.197	772.51	777.104
	B-L norm	344.517	503.262	472.231	664.363	681.292	240.309	282.916	524.627	429.741	30.7998	21.5172	193.832	270.872	45.0787	55.7836	124.327	68.5191	117.542	119.233	57.1716	78.493	211.337	338.472	309.569	182.221	583.531	663.05	985.205	909.649	528.01	582.37	610.226	352.165	253.509	383.804	388.818	402.617	357.511	405.892	461.94	483.784	555.567	668.616	704.712	520.672	442.174	705.481	724.368
		median	data points
DV axis	Bregma-abs	172.532	51.4926	165.726	34.2502	73.9787	38.7327	175.736	110.29	145.018	404.653	331.044	291.436	139.031	38.7737	58.2506	185.158	127.934	62.1634	171.755	56.2932	8.32229	44.9343	140.273	79.8424	181.087	37.3531	100.683	274.214	282.386	342.712	441.448	536.339	114.256	77.8087	87.9689	221.424	598.934	520.632	516.022	599.571	84.3014	5.59808	25.1352	127.138	42.8336	45.1369	278.153	251.172
	Scaled	195.804	39.5348	231.861	65.5986	34.5341	172.97	281.868	253.696	294.508	380.208	309.973	267.793	117.795	85.2949	51.2796	50.7966	16.4539	273.43	366.982	170.998	253.807	222.374	302.933	111.366	16.8255	60.0573	15.1979	169.182	170.868	465.929	554.053	677.248	165.316	123.297	145.114	281.27	818.339	714.864	752.152	852.902	181.894	79.91	81.9145	242.897	94.3166	1.07874	334.172	310.842
[truncated: 3,193 more columns]

## Sheet: Figure S3
Figure S3
Figure S3C
Inter-animal variability		n (centroid pairs)	3240
All vs half trials		n (centroid pairs)	161	(41 mice x 4 centroid pairs. 3 centroids not identified in half-trials.)
AP axis
	median	mean	SEM	data points
Inter-animal variability	344.517	409.977	5.39476	503.262	472.231	664.363	681.292	240.309	282.916	524.627	429.741	30.7998	21.5172	193.832	270.872	45.0787	55.7836	124.327	68.5191	117.542	119.233	57.1716	78.493	211.337	338.472	309.569	182.221	583.531	663.05	985.205	909.649	528.01	582.37	610.226	352.165	253.509	383.804	388.818	402.617	357.511	405.892	461.94	483.784	555.567	668.616	704.712	520.672	442.174	705.481
All vs half trials	18.8	26.8	2.1	26.6558	20.2412	12.6705	4.57675	3.10418	48.3584	21.5309	14.4189	6.46213	52.7362	8.47311	14.0818	47.9915	13.0924	41.6121	18.8333	17.7176	9.38437	10.5512	1.86495	83.5332	23.944	18.6468	23.1114	4.3333	19.5492	27.2044	55.7614	42.0854	36.9874	7.82242	43.2489	12.0308	15.8961	16.298	12.9574	17.5088	4.2541	25.0546	48.1813	34.4268	5.10955	12.5623	19.7219	28.5048	2.84008
DV axis
	median	mean	SEM	data points
Inter-animal variability	172.532	215.093	3.03364	51.4926	165.726	34.2502	73.9787	38.7327	175.736	110.29	145.018	404.653	331.044	291.436	139.031	38.7737	58.2506	185.158	127.934	62.1634	171.755	56.2932	8.32229	44.9343	140.273	79.8424	181.087	37.3531	100.683	274.214	282.386	342.712	441.448	536.339	114.256	77.8087	87.9689	221.424	598.934	520.632	516.022	599.571	84.3014	5.59808	25.1352	127.138	42.8336	45.1369	278.153
All vs half trials	18.6	31.8	2.5	28.6413	14.614	4.23316	2.37703	0.539819	5.82219	6.67667	2.58594	6.89911	85.9217	3.81649	5.41357	15.254	40.4216	21.9499	11.6879	45.88	1.32048	0.89564	6.72239	108.106	4.91842	13.3389	6.69327	27.1942	6.71819	0.626639	56.9014	35.0385	54.8196	6.75577	24.5885	7.38529	17.1876	7.28094	76.2249	63.7893	2.68202	3.01205	28.0492	11.555	5.47034	16.2963	1.84581	3.72968	16.9318
Figure S3F
Inter-animal variability		n (centroid pairs)	3240
75 vs 60 dB SPL		n (centroid pairs)	28	(8 mice x 4 centroid pairs. 4 centroids not identified in 60 dB SPL.)
AP axis
	median	mean	SEM	data points
Inter-animal variability	344.517	409.977	5.39476	503.262	472.231	664.363	681.292	240.309	282.916	524.627	429.741	30.7998	21.5172	193.832	270.872	45.0787	55.7836	124.327	68.5191	117.542	119.233	57.1716	78.493	211.337	338.472	309.569	182.221	583.531	663.05	985.205	909.649	528.01	582.37	610.226	352.165	253.509	383.804	388.818	402.617	357.511	405.892	461.94	483.784	555.567	668.616	704.712	520.672	442.174	705.481
75 vs 60 dB SPL	13.4	29.1	5.5	9.21157	5.02364	16.6746	5.32369	3.40036	30.3638	33.0154	7.59344	1.25581	11.1536	99.9678	13.3835	1.50955	25.2789	10.9062	13.447	0.385357	34.8767	42.9888	10.2608	33.0813	12.8131	191.856	8.27019	38.3343	25.3901	111.837	17.7993
DV axis
	median	mean	SEM	data points
Inter-animal variability	172.532	215.093	3.03364	51.4926	165.726	34.2502	73.9787	38.7327	175.736	110.29	145.018	404.653	331.044	291.436	139.031	38.7737	58.2506	185.158	127.934	62.1634	171.755	56.2932	8.32229	44.9343	140.273	79.8424	181.087	37.3531	100.683	274.214	282.386	342.712	441.448	536.339	114.256	77.8087	87.9689	221.424	598.934	520.632	516.022	599.571	84.3014	5.59808	25.1352	127.138	42.8336	45.1369	278.153
75 vs 60 dB SPL	14.2	17.7	3.3	14.1185	34.8438	4.20336	41.9285	28.3135	9.18524	36.6565	29.906	38.5532	7.67808	13.6159	1.75043	5.47725	6.32153	18.4258	33.0679	0.267346	4.01325	14.3127	33.9059	5.32662	20.1502	10.3814	15.1062	2.54033	34.2682	11.647	18.6866
[truncated: 3,194 more columns]

## Sheet: Figure S4
Figure S4
Extracted coordinates in each section
Posterior (mm)		-3.63	-3.51	-3.39	-3.27	-3.15	-3.07	-2.91	-2.79	-2.69	-2.53	-2.45	-2.27	-2.15	-2.03	-1.91	-1.79	-1.67
Ventral (mm)	AuD upper	1.58975	1.57745	1.50203	1.53156	1.54024	1.44731	1.522	1.46338	1.55182	1.38998	1.30993	1.2652	1.36002	1.30414	1.64765	NaN	NaN
	AuD-A1 boundary	1.91908	1.90605	2.06369	2.00101	1.94789	1.88796	1.8965	1.89201	1.96207	1.80284	1.78257	1.74363	1.87898	1.95628	2.00116	NaN	NaN
	A1-AuV boundary	2.32803	2.3606	2.5967	2.49334	2.42487	2.4683	2.58353	2.49653	2.57441	2.51115	2.50999	2.39375	2.52866	2.60032	2.42661	2.23509	2.37811
	AuV lower	2.59931	2.70382	2.90012	2.87609	2.86248	2.8703	3.00521	2.95874	3.02881	2.95252	3.02244	2.86856	2.9683	3.09945	2.85206	3.25304	3.0954

## Sheet: Figure S5
Figure S5
Figure S5E
Mapping of functional areas onto atlas
n (mice)	41
		Atlas areas
		AuD	Au1	AuV	Other
Functional areas	A1	0.358162	0.417571	0.0329881	0.191279
	VAF	0.0887304	0.520285	0.15949	0.231494
	AAF	0.00759006	0.420715	0.419175	0.15252
	A2	3.15748e-05	0.316626	0.520568	0.162774
Classification accuracy
	mean	SEM	data points
A1->Au1	41.7571	3.14563	55.2642	48.5581	50.613	13.557	52.953	79.6751	68.2795	39.4721	52.3137	71.7064	47.9238	47.3298	50.1923	52.6607	60.3917	49.415	56.7891	35.5774	21.2304	44.9972	64.7445	6.43564	5.07754	11.7055	12.0542	5.80862	9.56684	28.5615	42.2142	47.6406	68.1655	21.1082	33.8431	31.15	61.2746	54.4588	62.7701	58.4801	26.1947	30.0425	31.8462
A2->AuV	52.0568	2.8135	61.2277	64.8858	36.3535	36.7996	47.4884	71.7061	53.7589	28.3605	28.7566	79.8352	15.4912	75.7152	49.8182	35.2061	79.9884	63.1163	83.3461	57.3376	36.3428	64.4772	58.9906	34.4728	33.001	28.6927	49.8965	37.103	46.3064	42.9159	33.1382	58.7725	49.6916	65.3173	69.9338	50.5215	35.2975	73.9416	47.7797	45.0043	38.0425	77.9646	87.5333
Figure S5F
Mapping of atlas onto functional areas
n (mice)	41
		Functional areas
		A1	A1 & VAF	VAF	AAF	A2	Other
Atlas areas	AuD	0.359589	0.0531367	0.00173496	0.00562916	1.24464e-05	0.579897
	Au1	0.185	0.183241	0.0406272	0.170752	0.072181	0.348199
	AuV	0.00638802	0.0324003	0.050521	0.191793	0.130689	0.588208
Targeting accuracy
	mean	SEM	data points
Au1->A1	36.8241	2.95501	43.9752	31.8256	28.8862	12.1791	43.1139	58.4557	49.8318	20.5281	51.2929	78.8315	62.8054	45.5638	47.3732	72.649	57.4339	43.0567	51.9767	38.3104	15.3299	37.6915	43.3801	7.4623	4.87635	13.4801	9.99978	3.48971	6.88418	23.7388	50.8788	50.206	51.7493	17.2447	47.2989	29.8688	50.6624	46.2121	43.9614	43.2294	29.1564	22.3248	22.5736
Au1->Primary	57.962	2.67421	58.0483	52.8864	53.6725	30.9254	62.7112	63.5503	75.7446	59.3145	53.5673	89.7939	64.6374	71.0202	48.8599	80.0211	77.3396	52.4839	69.7123	74.1154	67.8264	81.2679	73.2836	34.9252	42.6601	52.0055	21.0917	18.1815	34.4853	64.2749	73.3828	60.7231	53.9936	54.7009	69.8938	56.1809	78.3123	66.0424	77.1087	44.0882	32.9224	35.4654	45.2207
AuV->A2	13.0689	0.913138	20.6171	19.4726	6.56867	5.19591	8.51045	17.3191	11.5093	9.92547	12.7365	27.0091	5.33303	21.1092	21.5717	13.6697	15.4479	27.5219	16.6706	16.985	9.98143	12.1302	9.61135	11.1645	10.9409	7.66587	5.81242	5.77113	8.19785	14.291	8.11788	20.754	7.9826	14.9199	15.7985	11.9314	8.30455	13.8976	7.18898	13.6586	5.33651	19.606	15.5886

[truncated: 3 more sheets: Figure S6, Figure S7, Figure S8]
